# Supplementary material for: Re-Evaluation of the Taxonomy of Talaromyces minioluteus
Source: J Fungi (Basel). 2021 Nov 20;7(11):993. doi: 10.3390/jof7110993 (PMC8619165; doi:10.3390/jof7110993)
Supplement: Supplementary file 1 [file jof-07-00993-s001.zip]

Archive with 1 entries (1 files):
- jof-1452926-supplementary.pdf
